# Supplementary material for: Energy Metabolism Enhance Perylenequinone Biosynthesis in Shiraia sp. Slf14 through Promoting Mitochondrial ROS Accumulation
Source: Int J Mol Sci. 2024 Sep 20;25(18):10113. doi: 10.3390/ijms251810113 (PMC11432641; doi:10.3390/ijms251810113)
Supplement: Supplementary file 1 [file ijms-25-10113-s001.zip]

Archive with 1 entries (1 files):
- ijms-3189294-supplementary.pdf
